# Supplementary material for: RedEfish: Generation of the Polycistronic mScarlet: GSG-T2A: Ttpa Zebrafish Line
Source: Antioxidants (Basel). 2021 Jun 16;10(6):965. doi: 10.3390/antiox10060965 (PMC8235169; doi:10.3390/antiox10060965)
Supplement: Supplementary file 1 [file antioxidants-10-00965-s001.zip]

Archive with 1 entries (1 files):
- antioxidants-1246105-supplementary.pdf
